# Supplementary material for: The Functional Role and Regulatory Mechanism of FTO m6A RNA Demethylase in Human Uterine Leiomyosarcoma
Source: Int J Mol Sci. 2023 Apr 27;24(9):7957. doi: 10.3390/ijms24097957 (PMC10178470; doi:10.3390/ijms24097957)
Supplement: Supplementary file 1 [file ijms-24-07957-s001.zip]

Archive with 1 entries (1 files):
- ijms-2234957-supplementary.pdf
